# Supplementary material for: Non-Invasive Brain Stimulation for the Modulation of Aggressive Behavior—A Systematic Review of Randomized Sham-Controlled Studies
Source: Life (Basel). 2023 May 20;13(5):1220. doi: 10.3390/life13051220 (PMC10223137; doi:10.3390/life13051220)
Supplement: Supplementary file 1 [file life-13-01220-s001.zip]

Archive with 1 entries (1 files):
- life-2375546-supplementary.pdf
